# Supplementary material for: Shotgun-metagenomics based prediction of antibiotic resistance and virulence determinants in Staphylococcus aureus from periprosthetic tissue on blood culture bottles
Source: Sci Rep. 2021 Oct 21;11:20848. doi: 10.1038/s41598-021-00383-7 (PMC8531021; doi:10.1038/s41598-021-00383-7)
Supplement: Supplementary file 3 — Supplementary Tables. [file 41598_2021_383_MOESM3_ESM.xlsx]

## Sheet: Tittle_authorsList
		Tittle: Shotgun-metagenomics based prediction of antibiotic resistance and virulence determinants in Staphylococcus aureus from periprosthetic tissue on blood culture bottles
		Authors list: Adriana Maria Sanabria, Jessin Janice, Erik Hjerde, Gunnar Skov Simonsen & Anne-Merethe Hanssen.

## Sheet: S_table_S1
Supplementary Table 1. Raw data basic statistics.
SAMPLE ID	File	Read	num_seqs	sum_len	min_len	avg_len	max_len	Q1	Q2	Q3	N50
1	S1.RR.R1.fastq.gz	R1	3,385,031	849,642,781	251	251	251	251	251	251	251
1	S1.RR.R2.fastq.gz	R2	3,385,031	826,912,339	230	244.3	251	230	251	251	251
2	S2.RR.R1.fastq.gz	R1	2,982,055	748,495,805	251	251	251	251	251	251	251
2	S2.RR.R2.fastq.gz	R2	2,982,055	728,582,198	230	244.3	251	230	251	251	251
3	S3.RR.R1.fastq.gz	R1	3,057,213	767,360,463	251	251	251	251	251	251	251
3	S3.RR.R2.fastq.gz	R2	3,057,213	746,682,435	230	244.2	251	230	251	251	251
4	S4.RR.R1.fastq.gz	R1	2,889,702	725,315,202	251	251	251	251	251	251	251
4	S4.RR.R2.fastq.gz	R2	2,889,702	705,897,594	230	244.3	251	230	251	251	251
5	S5.RR.R1.fastq.gz	R1	3,154,290	791,726,790	251	251	251	251	251	251	251
5	S5.RR.R2.fastq.gz	R2	3,154,290	770,659,695	230	244.3	251	230	251	251	251
6	S6.RR.R1.fastq.gz	R1	3,193,765	801,635,015	251	251	251	251	251	251	251
6	S6.RR.R2.fastq.gz	R2	3,193,765	780,182,255	230	244.3	251	230	251	251	251
7	S7.RR.R1.fastq.gz	R1	3,160,456	793,274,456	251	251	251	251	251	251	251
7	S7.RR.R2.fastq.gz	R2	3,160,456	772,059,206	230	244.3	251	230	251	251	251
8	S8.RR.R1.fastq.gz	R1	3,002,791	753,700,541	251	251	251	251	251	251	251
8	S8.RR.R2.fastq.gz	R2	3,002,791	733,657,406	230	244.3	251	230	251	251	251
9	S9.RR.R1.fastq.gz	R1	2,787,468	699,654,468	251	251	251	251	251	251	251
9	S9.RR.R2.fastq.gz	R2	2,787,468	680,932,926	230	244.3	251	230	251	251	251
10	S10.RR.R1.fastq.gz	R1	5,155,665	1,294,071,915	251	251	251	251	251	251	251
10	S10.RR.R2.fastq.gz	R2	5,155,665	1,259,415,636	230	244.3	251	230	251	251	251
11	S11.RR.R1.fastq.gz	R1	3,281,988	823,778,988	251	251	251	251	251	251	251
11	S11.RR.R2.fastq.gz	R2	3,281,988	801,895,959	230	244.3	251	230	251	251	251
12	S12.RR.R1.fastq.gz	R1	2,613,361	655,953,611	251	251	251	251	251	251	251
12	S12.RR.R2.fastq.gz	R2	2,613,361	638,411,009	230	244.3	251	230	251	251	251
13	S13.RR.R1.fastq.gz	R1	2,734,908	686,461,908	251	251	251	251	251	251	251
13	S13.RR.R2.fastq.gz	R2	2,734,908	667,949,400	230	244.2	251	230	251	251	251
14	S14.RR.R1.fastq.gz	R1	7,392,597	1,855,541,847	251	251	251	251	251	251	251
14	S14.RR.R2.fastq.gz	R2	7,392,597	1,855,541,847	251	251	251	251	251	251	251
15	S15.RR.R1.fastq.gz	R1	8,086,037	2,029,595,287	251	251	251	251	251	251	251
15	S15.RR.R2.fastq.gz	R2	8,086,037	2,029,595,287	251	251	251	251	251	251	251
16	S16.RR.R1.fastq.gz	R1	3,702,141	929,237,391	251	251	251	251	251	251	251
16	S16.RR.R2.fastq.gz	R2	3,702,141	929,237,391	251	251	251	251	251	251	251
17	S17.RR.R1.fastq.gz	R1	5,184,749	1,301,371,999	251	251	251	251	251	251	251
17	S17.RR.R2.fastq.gz	R2	5,184,749	1,301,371,999	251	251	251	251	251	251	251
18	S18.RR.R1.fastq.gz	R1	4,630,306	1,162,206,806	251	251	251	251	251	251	251
18	S18.RR.R2.fastq.gz	R2	4,630,306	1,162,206,806	251	251	251	251	251	251	251
19	S19.RR.R1.fastq.gz	R1	4,930,292	1,237,503,292	251	251	251	251	251	251	251
19	S19.RR.R2.fastq.gz	R2	4,930,292	1,237,503,292	251	251	251	251	251	251	251
PC	PC.RR.R1.fastq.gz	R1	5,942,038	1,491,451,538	251	251	251	251	251	251	251
PC	PC.RR.R2.fastq.gz	R2	5,942,038	1,491,451,538	251	251	251	251	251	251	251
NC	NC_RR.R1.fastq.gz	R1	5,596,426	1,404,702,926	251	251	251	251	251	251	251
NC	NC_RR.R2.fastq.gz	R2	5,596,426	1,404,702,926	251	251	251	251	251	251	251

## Sheet: S_Table_S2
Supplementary Table S2. Results from the mapping against the known sources of contamination
Sample_paper	Human counts	Human percentage	total_reads	Horse counts	Horse percentage	PhiX counts	PhiX percentage	No hits counts	No hits percentage
1	221	0.0	3246305	1554	0.04	0	0.0	3244681	99.95
1	236	0.0	3246305	1597	0.04	0	0.0	3244681	99.95
2	11918	0.42	2831673	112023	3.96	0	0.0	2718972	96.02
2	11687	0.41	2831673	111736	3.96	0	0.0	2719255	96.03
3	3976	0.13	2905432	33996	1.17	0	0.0	2871147	98.82
3	3921	0.13	2905432	34001	1.16	0	0.0	2871147	98.82
4	2404	0.09	2760218	9866	0.36	0	0.0	2749177	99.6
4	2360	0.09	2760218	9927	0.36	0	0.0	2749177	99.6
5	2690	0.09	3001487	18150	0.59	1	0.0	2982577	99.37
5	2591	0.09	3001487	18184	0.6	1	0.0	2982577	99.37
6	30097	0.98	3072977	223590	7.28	0	0.0	2841581	92.47
6	29761	0.97	3072977	223259	7.26	0	0.0	2841889	92.48
7	8482	0.29	2886161	70982	2.46	0	0.0	2814295	97.51
7	8334	0.29	2886161	70965	2.45	0	0.0	2814295	97.51
8	5430	0.2	2655317	25005	0.94	0	0.0	2627967	98.97
8	5376	0.2	2655317	25010	0.94	0	0.0	2627967	98.97
9	6977	0.13	5035684	70003	1.4	2	0.0	4965687	98.61
9	6940	0.13	5035684	70003	1.4	1	0.0	4965687	98.61
10	1150	0.04	2473824	7177	0.28	0	0.0	2466402	99.7
10	1181	0.04	2473824	7213	0.29	0	0.0	2466402	99.7
11	2215	0.07	3094383	9292	0.3	0	0.0	3083862	99.66
11	2232	0.07	3094383	9328	0.3	0	0.0	3083862	99.66
12	1171	0.05	2527129	7871	0.31	1	0.0	2518789	99.67
12	1170	0.05	2527129	7884	0.31	0	0.0	2518789	99.67
13	463	0.01	2593041	2083	0.08	0	0.0	2590707	99.91
13	466	0.01	2593041	2130	0.08	0	0.0	2590707	99.91
14	7324	0.11	6708791	67862	1.02	2627	0.04	6637677	98.94
14	7200	0.11	6708791	67889	1.02	2625	0.04	6637677	98.94
15	20725	0.27	7666695	202648	2.64	4816	0.06	7458927	97.29
15	20398	0.26	7666695	202549	2.64	4816	0.06	7458927	97.29
16	188	0.0	3502332	1071	0.03	2474	0.07	3498829	99.9
16	161	0.0	3502332	1044	0.03	2474	0.07	3498829	99.9
17	12979	0.27	4785518	18541	0.39	3213	0.07	4753455	99.33
17	12922	0.27	4785518	18557	0.39	3213	0.07	4753455	99.33
18	5511	0.12	4391574	26295	0.61	3268	0.07	4359515	99.27
18	5493	0.12	4391574	26285	0.6	3268	0.07	4359515	99.27
19	9982	0.22	4653928	53712	1.15	2995	0.06	4592496	98.68
19	10001	0.22	4653928	53691	1.15	2994	0.06	4592496	98.68
PC	3217	0.06	5276970	44054	0.84	4184	0.08	5228421	99.08
PC	3207	0.06	5276970	44081	0.84	4184	0.08	5228421	99.08

## Sheet: S_Table_S3
Supplementary Table S3. Results from all the preprocessing steps
Sample_Code_paper	file	num_seqs	sum_len	min_len	avg_len	max_len	Q1	Q2	Q3	sum_gap	N50	Q20(%)	Q30(%)
10	10_R1_trimm.tagged.fastq.gz	5,035,684	904,779,579	50	179.7	251	129	177	251	0	213	97.73	96.92
1	1_R1_trimm.fastq.gz	3,246,305	655,693,026	50	202	251	153	244	251	0	251	97.76	96.9
1	1_R2_trimm.fastq.gz	3,246,305	645,034,702	50	198.7	251	153	230	251	0	230	95.54	94.05
1	1_sync_R1_pair.fastq.gz	3,244,603	655,368,177	50	202	251	153	244	251	0	251	97.76	96.9
1	1_sync_R2_pair.fastq.gz	3,244,603	644,714,418	50	198.7	251	153	230	251	0	230	95.54	94.06
1	1_R1.fastq.gz	3,385,031	849,642,781	251	251	251	251	251	251	0	251	92.05	89.31
1	1_R1_trimm.tagged.fastq.gz	3,246,305	655,693,026	50	202	251	153	244	251	0	251	97.76	96.9
1	1_R1_trimm.tagged_filter.fastq.gz	3,244,699	655,386,733	50	202	251	153	244	251	0	251	97.76	96.9
1	1_R2.fastq.gz	3,385,031	826,912,339	230	244.3	251	230	251	251	0	251	86.44	82.48
1	1_R2_trimm.tagged.fastq.gz	3,246,305	645,034,702	50	198.7	251	153	230	251	0	230	95.54	94.05
1	1_R2_trimm.tagged_filter.fastq.gz	3,244,665	644,723,659	50	198.7	251	153	230	251	0	230	95.54	94.06
1	1_clumped_R1.fastq.gz	3,384,218	849,438,718	251	251	251	251	251	251	0	251	92.05	89.31
1	1_clumped_R2.fastq.gz	3,384,218	826,712,476	230	244.3	251	230	251	251	0	251	86.44	82.48
1	1_sync_unpair.fastq.gz	158	27.797	55	175.9	251	119	172	251	0	229	96.59	95.51
2	2_R1_trimm.fastq.gz	2,831,673	508,107,566	50	179.4	251	120	183	251	0	235	97.95	97.18
2	2_R2_trimm.fastq.gz	2,831,673	501,670,346	50	177.2	251	120	183	234	0	230	95.01	93.5
2	2_sync_R1_pair.fastq.gz	2,718,776	489,009,570	50	179.9	251	120	184	251	0	239	97.95	97.18
2	2_sync_R2_pair.fastq.gz	2,718,776	482,714,485	50	177.5	251	120	184	237	0	230	95.01	93.5
2	2_R1.fastq.gz	2,982,055	748,495,805	251	251	251	251	251	251	0	251	89.1	85.46
2	2_R1_trimm.tagged.fastq.gz	2,831,673	508,107,566	50	179.4	251	120	183	251	0	235	97.95	97.18
2	2_R1_trimm.tagged_filter.fastq.gz	2,719,061	489,049,801	50	179.9	251	120	184	251	0	239	97.95	97.18
2	2_R2.fastq.gz	2,982,055	728,582,198	230	244.3	251	230	251	251	0	251	81.62	76.39
2	2_R2_trimm.tagged.fastq.gz	2,831,673	501,670,346	50	177.2	251	120	183	234	0	230	95.01	93.5
2	2_R2_trimm.tagged_filter.fastq.gz	2,719,362	482,791,269	50	177.5	251	120	184	237	0	230	95.01	93.5
2	2_clumped_R1.fastq.gz	2,981,642	748,392,142	251	251	251	251	251	251	0	251	89.1	85.46
2	2_clumped_R2.fastq.gz	2,981,642	728,481,013	230	244.3	251	230	251	251	0	251	81.62	76.39
2	2_sync_unpair.fastq.gz	871	117.015	50	134.3	251	88	121	173	0	155	86	83.49
3	3_R1_trimm.fastq.gz	2,905,432	609,863,266	50	209.9	251	171	251	251	0	251	97.78	96.92
3	3_R2_trimm.fastq.gz	2,905,432	599,043,586	50	206.2	251	171	230	251	0	230	95.17	93.6
3	3_sync_R1_pair.fastq.gz	2,871,044	602,644,068	50	209.9	251	171	251	251	0	251	97.78	96.92
3	3_sync_R2_pair.fastq.gz	2,871,044	591,939,763	50	206.2	251	171	230	251	0	230	95.18	93.61
3	3_R1.fastq.gz	3,057,213	767,360,463	251	251	251	251	251	251	0	251	92.77	90.29
3	3_R1_trimm.tagged.fastq.gz	2,905,432	609,863,266	50	209.9	251	171	251	251	0	251	97.78	96.92
3	3_R1_trimm.tagged_filter.fastq.gz	2,871,190	602,672,303	50	209.9	251	171	251	251	0	251	97.78	96.92
3	3_R2.fastq.gz	3,057,213	746,682,435	230	244.2	251	230	251	251	0	251	87.95	84.18
3	3_R2_trimm.tagged.fastq.gz	2,905,432	599,043,586	50	206.2	251	171	230	251	0	230	95.17	93.6
3	3_R2_trimm.tagged_filter.fastq.gz	2,871,179	591,961,309	50	206.2	251	171	230	251	0	230	95.18	93.61
3	3_clumped_R1.fastq.gz	3,055,876	767,024,876	251	251	251	251	251	251	0	251	92.77	90.29
3	3_clumped_R2.fastq.gz	3,055,876	746,352,959	230	244.2	251	230	251	251	0	251	87.95	84.18
3	3_sync_unpair.fastq.gz	281	49.781	56	177.2	251	108	187	251	0	230	92.82	91.02
4	4_R1_trimm.fastq.gz	2,760,218	578,388,385	50	209.5	251	170	251	251	0	251	97.66	96.75
4	4_R2_trimm.fastq.gz	2,760,218	568,154,871	50	205.8	251	170	230	251	0	231	95.49	93.96
4	4_sync_R1_pair.fastq.gz	2,748,965	576,036,637	50	209.5	251	170	251	251	0	251	97.66	96.75
4	4_sync_R2_pair.fastq.gz	2,748,965	565,842,924	50	205.8	251	170	230	251	0	231	95.5	93.97
4	4_R1.fastq.gz	2,889,702	725,315,202	251	251	251	251	251	251	0	251	92.73	90.23
4	4_R1_trimm.tagged.fastq.gz	2,760,218	578,388,385	50	209.5	251	170	251	251	0	251	97.66	96.75
4	4_R1_trimm.tagged_filter.fastq.gz	2,749,100	576,062,318	50	209.5	251	170	251	251	0	251	97.66	96.75
4	4_R2.fastq.gz	2,889,702	705,897,594	230	244.3	251	230	251	251	0	251	87.73	83.98
4	4_R2_trimm.tagged.fastq.gz	2,760,218	568,154,871	50	205.8	251	170	230	251	0	231	95.49	93.96
4	4_R2_trimm.tagged_filter.fastq.gz	2,749,046	565,856,113	50	205.8	251	170	230	251	0	231	95.5	93.97
4	4_clumped_R1.fastq.gz	2,888,510	725,016,010	251	251	251	251	251	251	0	251	92.73	90.23
4	4_clumped_R2.fastq.gz	2,888,510	705,602,623	230	244.3	251	230	251	251	0	251	87.72	83.98
4	4_sync_unpair.fastq.gz	216	38.87	50	180	251	122	185	251	0	251	94.3	92.59
5	5_R1_trimm.fastq.gz	3,001,487	625,872,980	50	208.5	251	167	251	251	0	251	97.79	96.93
5	5_R2_trimm.fastq.gz	3,001,487	614,983,764	50	204.9	251	167	230	251	0	230	95.24	93.67
5	5_sync_R1_pair.fastq.gz	2,982,585	621,993,838	50	208.5	251	167	251	251	0	251	97.79	96.93
5	5_sync_R2_pair.fastq.gz	2,982,585	611,163,370	50	204.9	251	167	230	251	0	230	95.25	93.67
5	5_R1.fastq.gz	3,154,290	791,726,790	251	251	251	251	251	251	0	251	92.73	90.2
5	5_R1_trimm.tagged.fastq.gz	3,001,487	625,872,980	50	208.5	251	167	251	251	0	251	97.79	96.93
5	5_R1_trimm.tagged_filter.fastq.gz	2,982,712	622,018,714	50	208.5	251	167	251	251	0	251	97.79	96.93
5	5_R2.fastq.gz	3,154,290	770,659,695	230	244.3	251	230	251	251	0	251	88.65	85.12
5	5_R2_trimm.tagged.fastq.gz	3,001,487	614,983,764	50	204.9	251	167	230	251	0	230	95.24	93.67
5	5_R2_trimm.tagged_filter.fastq.gz	2,982,697	611,181,321	50	204.9	251	167	230	251	0	230	95.25	93.67
5	5_clumped_R1.fastq.gz	3,153,374	791,496,874	251	251	251	251	251	251	0	251	92.73	90.2
5	5_clumped_R2.fastq.gz	3,153,374	770,435,302	230	244.3	251	230	251	251	0	251	88.65	85.12
5	5_sync_unpair.fastq.gz	239	42.827	51	179.2	251	112	194	251	0	251	93.17	91.51
6	6_R1_trimm.fastq.gz	3,072,977	596,776,152	50	194.2	251	140	215	251	0	251	97.78	96.96
6	6_R2_trimm.fastq.gz	3,072,977	588,077,233	50	191.4	251	140	215	251	0	230	95.74	94.33
6	6_sync_R1_pair.fastq.gz	2,840,966	559,649,519	50	197	251	144	224	251	0	251	97.79	96.96
6	6_sync_R2_pair.fastq.gz	2,840,966	551,189,710	50	194	251	144	224	251	0	230	95.73	94.31
6	6_R1.fastq.gz	3,193,765	801,635,015	251	251	251	251	251	251	0	251	91.33	88.35
6	6_R1_trimm.tagged.fastq.gz	3,072,977	596,776,152	50	194.2	251	140	215	251	0	251	97.78	96.96
6	6_R1_trimm.tagged_filter.fastq.gz	2,841,542	559,730,232	50	197	251	144	224	251	0	251	97.79	96.96
6	6_R2.fastq.gz	3,193,765	780,182,255	230	244.3	251	230	251	251	0	251	87.5	83.5
6	6_R2_trimm.tagged.fastq.gz	3,072,977	588,077,233	50	191.4	251	140	215	251	0	230	95.74	94.33
6	6_R2_trimm.tagged_filter.fastq.gz	2,841,869	551,306,895	50	194	251	144	224	251	0	230	95.73	94.31
6	6_clumped_R1.fastq.gz	3,193,066	801,459,566	251	251	251	251	251	251	0	251	91.33	88.35
6	6_clumped_R2.fastq.gz	3,193,066	780,010,691	230	244.3	251	230	251	251	0	251	87.5	83.5
6	6_sync_unpair.fastq.gz	1.479	197.898	50	133.8	251	92	120	165	0	145	86.62	84.09
7	7_R1_trimm.fastq.gz	3,020,484	620,369,842	50	205.4	251	161	251	251	0	251	97.57	96.65
7	7_R2_trimm.fastq.gz	3,020,484	609,968,700	50	201.9	251	161	230	251	0	230	95.48	93.93
7	7_sync_R1_pair.fastq.gz	3,007,442	617,806,330	50	205.4	251	161	251	251	0	251	97.57	96.65
7	7_sync_R2_pair.fastq.gz	3,007,442	607,438,930	50	202	251	161	230	251	0	230	95.48	93.93
7	7_R1.fastq.gz	3,160,456	793,274,456	251	251	251	251	251	251	0	251	92.18	89.49
7	7_R1_trimm.tagged.fastq.gz	3,020,484	620,369,842	50	205.4	251	161	251	251	0	251	97.57	96.65
7	7_R1_trimm.tagged_filter.fastq.gz	3,007,664	617,852,716	50	205.4	251	161	251	251	0	251	97.57	96.65
7	7_R2.fastq.gz	3,160,456	772,059,206	230	244.3	251	230	251	251	0	251	87.81	83.94
7	7_R2_trimm.tagged.fastq.gz	3,020,484	609,968,700	50	201.9	251	161	230	251	0	230	95.48	93.93
7	7_R2_trimm.tagged_filter.fastq.gz	3,007,655	607,479,702	50	202	251	161	230	251	0	230	95.48	93.93
7	7_clumped_R1.fastq.gz	3,159,746	793,096,246	251	251	251	251	251	251	0	251	92.18	89.49
7	7_clumped_R2.fastq.gz	3,159,746	771,884,209	230	244.3	251	230	251	251	0	251	87.81	83.94
7	7_sync_unpair.fastq.gz	435	87.158	51	200.4	251	150	230	251	0	251	95.94	94.65
8	8_R1_trimm.fastq.gz	2,886,161	590,841,319	50	204.7	251	159	247	251	0	251	97.76	96.91
8	8_R2_trimm.fastq.gz	2,886,161	581,249,937	50	201.4	251	159	230	251	0	230	95.65	94.19
8	8_sync_R1_pair.fastq.gz	2,814,038	577,025,187	50	205.1	251	160	248	251	0	251	97.77	96.91
8	8_sync_R2_pair.fastq.gz	2,814,038	567,604,567	50	201.7	251	160	230	251	0	230	95.66	94.2
8	8_R1.fastq.gz	3,002,791	753,700,541	251	251	251	251	251	251	0	251	92.61	90.03
8	8_R1_trimm.tagged.fastq.gz	2,886,161	590,841,319	50	204.7	251	159	247	251	0	251	97.76	96.91
8	8_R1_trimm.tagged_filter.fastq.gz	2,814,259	577,062,965	50	205	251	160	248	251	0	251	97.77	96.91
8	8_R2.fastq.gz	3,002,791	733,657,406	230	244.3	251	230	251	251	0	251	88.63	84.96
8	8_R2_trimm.tagged.fastq.gz	2,886,161	581,249,937	50	201.4	251	159	230	251	0	230	95.65	94.19
8	8_R2_trimm.tagged_filter.fastq.gz	2,814,287	567,642,151	50	201.7	251	160	230	251	0	230	95.66	94.2
8	8_clumped_R1.fastq.gz	3,002,010	753,504,510	251	251	251	251	251	251	0	251	92.61	90.03
8	8_clumped_R2.fastq.gz	3,002,010	733,465,827	230	244.3	251	230	251	251	0	251	88.63	84.96
8	8_sync_unpair.fastq.gz	470	75.362	50	160.3	251	101	150	230	0	199	90.63	88.45
9	9_R1_trimm.fastq.gz	2,655,317	536,401,800	50	202	251	153	246	251	0	251	97.73	96.87
9	9_R2_trimm.fastq.gz	2,655,317	527,601,425	50	198.7	251	153	230	251	0	230	95.47	93.95
9	9_sync_R1_pair.fastq.gz	2,627,650	530,871,422	50	202	251	153	246	251	0	251	97.74	96.87
9	9_sync_R2_pair.fastq.gz	2,627,650	522,152,057	50	198.7	251	153	230	251	0	230	95.47	93.95
9	9_R1.fastq.gz	2,787,468	699,654,468	251	251	251	251	251	251	0	251	91.79	88.99
9	9_R1_trimm.tagged.fastq.gz	2,655,317	536,401,800	50	202	251	153	246	251	0	251	97.73	96.87
9	9_R1_trimm.tagged_filter.fastq.gz	2,627,893	530,923,111	50	202	251	153	246	251	0	251	97.74	96.87
9	9_R2.fastq.gz	2,787,468	680,932,926	230	244.3	251	230	251	251	0	251	87.33	83.38
9	9_R2_trimm.tagged.fastq.gz	2,655,317	527,601,425	50	198.7	251	153	230	251	0	230	95.47	93.95
9	9_R2_trimm.tagged_filter.fastq.gz	2,627,879	522,194,056	50	198.7	251	153	230	251	0	230	95.47	93.95
9	9_clumped_R1.fastq.gz	2,786,803	699,487,553	251	251	251	251	251	251	0	251	91.78	88.99
9	9_clumped_R2.fastq.gz	2,786,803	680,769,560	230	244.3	251	230	251	251	0	251	87.33	83.38
9	9_sync_unpair.fastq.gz	472	93.688	50	198.5	251	148	230	251	0	251	94.68	93.2
10	10_R1.fastq.gz	5,155,665	1,294,071,915	251	251	251	251	251	251	0	251	90.13	86.79
10	10_R1_trimm.tagged_filter.fastq.gz	4,965,514	892,931,955	50	179.8	251	130	177	251	0	213	97.73	96.92
10	10_R2.fastq.gz	5,155,665	1,259,415,636	230	244.3	251	230	251	251	0	251	85.69	80.94
10	10_R2_trimm.tagged.fastq.gz	5,035,684	895,313,099	50	177.8	251	129	177	230	0	211	96.48	95.34
10	10_R2_trimm.tagged_filter.fastq.gz	4,965,536	883,547,453	50	177.9	251	130	177	230	0	212	96.49	95.35
10	10_clumped_R1.fastq.gz	5,154,848	1,293,866,848	251	251	251	251	251	251	0	251	90.13	86.79
10	10_clumped_R2.fastq.gz	5,154,848	1,259,214,790	230	244.3	251	230	251	251	0	251	85.69	80.94
10	10_sync_unpair.fastq.gz	636	92.521	51	145.5	251	98	131	186	0	165	91.19	89.35
10	10_R1_trimm.fastq.gz	5,035,684	904,779,579	50	179.7	251	129	177	251	0	213	97.73	96.92
10	10_R2_trimm.fastq.gz	5,035,684	895,313,099	50	177.8	251	129	177	230	0	211	96.48	95.34
10	10_sync_R1_pair.fastq.gz	4,965,207	892,885,705	50	179.8	251	130	177	251	0	213	97.73	96.92
10	10_sync_R2_pair.fastq.gz	4,965,207	883,501,182	50	177.9	251	130	177	230	0	212	96.49	95.35
11	12_R1.fastq.gz	3,281,988	823,778,988	251	251	251	251	251	251	0	251	92.5	89.91
11	12_R1_trimm.tagged.fastq.gz	3,094,383	640,087,815	50	206.9	251	164	251	251	0	251	97.94	97.13
11	12_R1_trimm.tagged_filter.fastq.gz	3,083,895	638,135,235	50	206.9	251	164	251	251	0	251	97.94	97.13
11	12_R2.fastq.gz	3,281,988	801,895,959	230	244.3	251	230	251	251	0	251	85.54	81.6
11	12_R2_trimm.tagged.fastq.gz	3,094,383	629,258,163	50	203.4	251	164	230	251	0	230	94.77	93.11
11	12_R2_trimm.tagged_filter.fastq.gz	3,083,872	627,317,891	50	203.4	251	164	230	251	0	230	94.77	93.11
11	12_clumped_R1.fastq.gz	3,281,252	823,594,252	251	251	251	251	251	251	0	251	92.5	89.91
11	12_clumped_R2.fastq.gz	3,281,252	801,715,339	230	244.3	251	230	251	251	0	251	85.54	81.6
11	12_sync_unpair.fastq.gz	249	45.373	51	182.2	251	118	205	251	0	251	93.89	92.22
11	12_R1_trimm.fastq.gz	3,094,383	640,087,815	50	206.9	251	164	251	251	0	251	97.94	97.13
11	12_R2_trimm.fastq.gz	3,094,383	629,258,163	50	203.4	251	164	230	251	0	230	94.77	93.11
11	12_sync_R1_pair.fastq.gz	3,083,759	638,107,793	50	206.9	251	164	251	251	0	251	97.94	97.13
11	12_sync_R2_pair.fastq.gz	3,083,759	627,299,960	50	203.4	251	164	230	251	0	230	94.77	93.11
12	13_R1.fastq.gz	2,613,361	655,953,611	251	251	251	251	251	251	0	251	92.79	90.22
12	13_R1_trimm.tagged.fastq.gz	2,527,129	519,355,555	50	205.5	251	161	244	251	0	251	97.71	96.84
12	13_R1_trimm.tagged_filter.fastq.gz	2,518,827	517,807,026	50	205.6	251	161	244	251	0	251	97.71	96.84
12	13_R2.fastq.gz	2,613,361	638,411,009	230	244.3	251	230	251	251	0	251	88.43	84.66
12	13_R2_trimm.tagged.fastq.gz	2,527,129	511,030,762	50	202.2	251	161	230	251	0	230	95.85	94.46
12	13_R2_trimm.tagged_filter.fastq.gz	2,518,810	509,493,599	50	202.3	251	161	230	251	0	230	95.85	94.46
12	13_clumped_R1.fastq.gz	2,612,575	655,756,325	251	251	251	251	251	251	0	251	92.79	90.21
12	13_clumped_R2.fastq.gz	2,612,575	638,217,020	230	244.3	251	230	251	251	0	251	88.43	84.66
12	13_sync_unpair.fastq.gz	137	23.091	61	168.5	251	121	160	232	0	201	94.53	92.92
12	13_R1_trimm.fastq.gz	2,527,129	519,355,555	50	205.5	251	161	244	251	0	251	97.71	96.84
12	13_R2_trimm.fastq.gz	2,527,129	511,030,762	50	202.2	251	161	230	251	0	230	95.85	94.46
12	13_sync_R1_pair.fastq.gz	2,518,750	517,793,174	50	205.6	251	161	244	251	0	251	97.71	96.84
12	13_sync_R2_pair.fastq.gz	2,518,750	509,484,360	50	202.3	251	161	230	251	0	230	95.86	94.46
13	14_R1.fastq.gz	2,734,908	686,461,908	251	251	251	251	251	251	0	251	92.33	89.72
13	14_R1_trimm.tagged.fastq.gz	2,593,041	528,542,260	50	203.8	251	157	248	251	0	251	97.98	97.2
13	14_R1_trimm.tagged_filter.fastq.gz	2,590,737	528,085,736	50	203.8	251	157	248	251	0	251	97.98	97.2
13	14_R2.fastq.gz	2,734,908	667,949,400	230	244.2	251	230	251	251	0	251	86.16	82.16
13	14_R2_trimm.tagged.fastq.gz	2,593,041	519,768,279	50	200.4	251	157	230	251	0	230	94.94	93.34
13	14_R2_trimm.tagged_filter.fastq.gz	2,590,689	519,307,956	50	200.5	251	157	230	251	0	230	94.95	93.34
13	14_clumped_R1.fastq.gz	2,734,000	686,234,000	251	251	251	251	251	251	0	251	92.33	89.72
13	14_clumped_R2.fastq.gz	2,734,000	667,725,125	230	244.2	251	230	251	251	0	251	86.16	82.16
13	14_sync_unpair.fastq.gz	160	27.572	56	172.3	251	108	173	251	0	213	96.1	94.98
13	14_R1_trimm.fastq.gz	2,593,041	528,542,260	50	203.8	251	157	248	251	0	251	97.98	97.2
13	14_R2_trimm.fastq.gz	2,593,041	519,768,279	50	200.4	251	157	230	251	0	230	94.94	93.34
13	14_sync_R1_pair.fastq.gz	2,590,633	528,066,697	50	203.8	251	157	248	251	0	251	97.98	97.2
13	14_sync_R2_pair.fastq.gz	2,590,633	519,299,423	50	200.5	251	157	230	251	0	230	94.95	93.34
14	15_R1.fastq.gz	7,392,597	1,855,541,847	251	251	251	251	251	251	0	251	92.46	89.83
14	15_R1_trimm.tagged.fastq.gz	6,708,791	1,415,168,655	50	210.9	251	172	241	251	0	251	96.97	95.89
14	15_R1_trimm.tagged_filter.fastq.gz	6,637,982	1,400,439,885	50	211	251	172	241	251	0	251	96.97	95.89
14	15_R2.fastq.gz	7,392,597	1,855,541,847	251	251	251	251	251	251	0	251	87.38	83.58
14	15_R2_trimm.tagged.fastq.gz	6,708,791	1,415,167,024	50	210.9	251	172	241	251	0	251	93.85	91.91
14	15_R2_trimm.tagged_filter.fastq.gz	6,637,950	1,400,428,884	50	211	251	172	241	251	0	251	93.86	91.93
14	15_clumped_R1.fastq.gz	7,391,807	1,855,343,557	251	251	251	251	251	251	0	251	92.46	89.83
14	15_clumped_R2.fastq.gz	7,391,807	1,855,343,557	251	251	251	251	251	251	0	251	87.38	83.58
14	15_sync_unpair.fastq.gz	542	116.662	54	215.2	251	177	251	251	0	251	93.33	91.31
14	15_R1_trimm.fastq.gz	6,708,791	1,415,168,655	50	210.9	251	172	241	251	0	251	96.97	95.89
14	15_R2_trimm.fastq.gz	6,708,791	1,415,167,024	50	210.9	251	172	241	251	0	251	93.85	91.91
14	15_sync_R1_pair.fastq.gz	6,637,695	1,400,376,862	50	211	251	172	241	251	0	251	96.97	95.89
14	15_sync_R2_pair.fastq.gz	6,637,695	1,400,375,245	50	211	251	172	241	251	0	251	93.86	91.93
15	16_R1.fastq.gz	8,086,037	2,029,595,287	251	251	251	251	251	251	0	251	89.64	86.3
15	16_R1_trimm.tagged.fastq.gz	7,666,695	1,416,064,263	50	184.7	251	129	196	251	0	238	97.99	97.29
15	16_R1_trimm.tagged_filter.fastq.gz	7,458,699	1,380,513,291	50	185.1	251	130	197	251	0	239	97.99	97.3
15	16_R2.fastq.gz	8,086,037	2,029,595,287	251	251	251	251	251	251	0	251	87.65	84.11
15	16_R2_trimm.tagged.fastq.gz	7,666,695	1,416,064,229	50	184.7	251	129	196	251	0	238	96.74	95.68
15	16_R2_trimm.tagged_filter.fastq.gz	7,458,780	1,380,519,777	50	185.1	251	130	197	251	0	239	96.76	95.7
15	16_clumped_R1.fastq.gz	8,085,479	2,029,455,229	251	251	251	251	251	251	0	251	89.64	86.3
15	16_clumped_R2.fastq.gz	8,085,479	2,029,455,229	251	251	251	251	251	251	0	251	87.65	84.11
15	16_sync_unpair.fastq.gz	1.067	153.162	50	143.5	251	84	124	211	0	181	95.19	93.95
15	16_R1_trimm.fastq.gz	7,666,695	1,416,064,263	50	184.7	251	129	196	251	0	238	97.99	97.29
15	16_R2_trimm.fastq.gz	7,666,695	1,416,064,229	50	184.7	251	129	196	251	0	238	96.74	95.68
15	16_sync_R1_pair.fastq.gz	7,458,206	1,380,439,970	50	185.1	251	130	197	251	0	239	97.99	97.3
15	16_sync_R2_pair.fastq.gz	7,458,206	1,380,439,936	50	185.1	251	130	197	251	0	239	96.76	95.7
16	17_R1.fastq.gz	3,702,141	929,237,391	251	251	251	251	251	251	0	251	92.37	89.84
16	17_R1_trimm.tagged.fastq.gz	3,502,332	712,189,627	50	203.3	251	158	238	251	0	251	98.01	97.3
16	17_R1_trimm.tagged_filter.fastq.gz	3,498,739	711,389,984	50	203.3	251	158	238	251	0	251	98.02	97.3
16	17_R2.fastq.gz	3,702,141	929,237,391	251	251	251	251	251	251	0	251	89.72	86.73
16	17_R2_trimm.tagged.fastq.gz	3,502,332	712,189,699	50	203.3	251	158	238	251	0	251	96.33	95.13
16	17_R2_trimm.tagged_filter.fastq.gz	3,498,772	711,394,262	50	203.3	251	158	238	251	0	251	96.33	95.13
16	17_clumped_R1.fastq.gz	3,701,785	929,148,035	251	251	251	251	251	251	0	251	92.37	89.84
16	17_clumped_R2.fastq.gz	3,701,785	929,148,035	251	251	251	251	251	251	0	251	89.72	86.73
16	17_sync_unpair.fastq.gz	229	38.694	50	169	251	106	166	251	0	214	96.69	95.73
16	17_R1_trimm.fastq.gz	3,502,332	712,189,627	50	203.3	251	158	238	251	0	251	98.01	97.3
16	17_R2_trimm.fastq.gz	3,502,332	712,189,699	50	203.3	251	158	238	251	0	251	96.33	95.13
16	17_sync_R1_pair.fastq.gz	3,498,641	711,372,740	50	203.3	251	158	238	251	0	251	98.02	97.3
16	17_sync_R2_pair.fastq.gz	3,498,641	711,372,812	50	203.3	251	158	238	251	0	251	96.33	95.13
17	18_R1.fastq.gz	5,184,749	1,301,371,999	251	251	251	251	251	251	0	251	92	89.35
17	18_R1_trimm.tagged.fastq.gz	4,785,518	968,589,959	50	202.4	251	156	235	251	0	251	98.03	97.31
17	18_R1_trimm.tagged_filter.fastq.gz	4,753,581	962,329,569	50	202.4	251	156	236	251	0	251	98.04	97.32
17	18_R2.fastq.gz	5,184,749	1,301,371,999	251	251	251	251	251	251	0	251	87.49	83.9
17	18_R2_trimm.tagged.fastq.gz	4,785,518	968,589,959	50	202.4	251	156	235	251	0	251	95.15	93.62
17	18_R2_trimm.tagged_filter.fastq.gz	4,753,564	962,324,525	50	202.4	251	156	236	251	0	251	95.15	93.63
17	18_clumped_R1.fastq.gz	5,184,522	1,301,315,022	251	251	251	251	251	251	0	251	92	89.35
17	18_clumped_R2.fastq.gz	5,184,522	1,301,315,022	251	251	251	251	251	251	0	251	87.49	83.89
17	18_sync_unpair.fastq.gz	363	68.634	50	189.1	251	116	237	251	0	251	96.07	94.66
17	18_R1_trimm.fastq.gz	4,785,518	968,589,959	50	202.4	251	156	235	251	0	251	98.03	97.31
17	18_R2_trimm.fastq.gz	4,785,518	968,589,959	50	202.4	251	156	235	251	0	251	95.15	93.62
17	18_sync_R1_pair.fastq.gz	4,753,391	962,292,730	50	202.4	251	156	236	251	0	251	98.04	97.32
17	18_sync_R2_pair.fastq.gz	4,753,391	962,292,730	50	202.4	251	156	236	251	0	251	95.15	93.63
18	19_R1.fastq.gz	4,630,306	1,162,206,806	251	251	251	251	251	251	0	251	92.51	90.01
18	19_R1_trimm.tagged.fastq.gz	4,391,574	901,695,575	50	205.3	251	161	245	251	0	251	97.96	97.23
18	19_R1_trimm.tagged_filter.fastq.gz	4,359,610	895,169,118	50	205.3	251	161	245	251	0	251	97.96	97.23
18	19_R2.fastq.gz	4,630,306	1,162,206,806	251	251	251	251	251	251	0	251	90.21	87.34
18	19_R2_trimm.tagged.fastq.gz	4,391,574	901,695,575	50	205.3	251	161	245	251	0	251	96.47	95.3
18	19_R2_trimm.tagged_filter.fastq.gz	4,359,598	895,166,160	50	205.3	251	161	245	251	0	251	96.48	95.32
18	19_clumped_R1.fastq.gz	4,629,830	1,162,087,330	251	251	251	251	251	251	0	251	92.51	90.01
18	19_clumped_R2.fastq.gz	4,629,830	1,162,087,330	251	251	251	251	251	251	0	251	90.21	87.34
18	19_sync_unpair.fastq.gz	394	75.324	50	191.2	251	124	251	251	0	251	96.01	94.81
18	19_R1_trimm.fastq.gz	4,391,574	901,695,575	50	205.3	251	161	245	251	0	251	97.96	97.23
18	19_R2_trimm.fastq.gz	4,391,574	901,695,575	50	205.3	251	161	245	251	0	251	96.47	95.3
18	19_sync_R1_pair.fastq.gz	4,359,407	895,129,977	50	205.3	251	161	245	251	0	251	97.96	97.23
18	19_sync_R2_pair.fastq.gz	4,359,407	895,129,977	50	205.3	251	161	245	251	0	251	96.48	95.32
19	20_R1.fastq.gz	4,930,292	1,237,503,292	251	251	251	251	251	251	0	251	92.82	90.41
19	20_R1_trimm.tagged.fastq.gz	4,653,928	967,873,573	50	208	251	167	251	251	0	251	98.01	97.28
19	20_R1_trimm.tagged_filter.fastq.gz	4,592,369	957,121,748	50	208.4	251	168	251	251	0	251	98.02	97.29
19	20_R2.fastq.gz	4,930,292	1,237,503,292	251	251	251	251	251	251	0	251	90.1	87.21
19	20_R2_trimm.tagged.fastq.gz	4,653,928	967,873,573	50	208	251	167	251	251	0	251	96.26	95.03
19	20_R2_trimm.tagged_filter.fastq.gz	4,592,382	957,124,254	50	208.4	251	168	251	251	0	251	96.27	95.04
19	20_clumped_R1.fastq.gz	4,929,802	1,237,380,302	251	251	251	251	251	251	0	251	92.82	90.41
19	20_clumped_R2.fastq.gz	4,929,802	1,237,380,302	251	251	251	251	251	251	0	251	90.1	87.21
19	20_sync_unpair.fastq.gz	481	83.864	50	174.4	251	100	185	251	0	251	96.34	95.23
19	20_R1_trimm.fastq.gz	4,653,928	967,873,573	50	208	251	167	251	251	0	251	98.01	97.28
19	20_R2_trimm.fastq.gz	4,653,928	967,873,573	50	208	251	167	251	251	0	251	96.26	95.03
19	20_sync_R1_pair.fastq.gz	4,592,135	957,081,069	50	208.4	251	168	251	251	0	251	98.02	97.29
19	20_sync_R2_pair.fastq.gz	4,592,135	957,081,069	50	208.4	251	168	251	251	0	251	96.27	95.04
PC	PC_R1_trimm.fastq.gz	5,276,970	1,106,569,131	50	209.7	251	170	237	251	0	251	96.94	95.82
PC	PC_R2_trimm.fastq.gz	5,276,970	1,106,568,008	50	209.7	251	170	237	251	0	251	93.61	91.52
PC	PC_sync_R1_pair.fastq.gz	5,228,404	1,098,084,023	50	210	251	170	238	251	0	251	96.95	95.83
PC	PC_sync_R2_pair.fastq.gz	5,228,404	1,098,082,915	50	210	251	170	238	251	0	251	93.61	91.54
PC	PC_R1.fastq.gz	5,942,038	1,491,451,538	251	251	251	251	251	251	0	251	92.01	89.19
PC	PC_R1_trimm.tagged.fastq.gz	5,276,970	1,106,569,131	50	209.7	251	170	237	251	0	251	96.94	95.82
PC	PC_R1_trimm.tagged_filter.fastq.gz	5,228,563	1,098,117,118	50	210	251	170	238	251	0	251	96.95	95.83
PC	PC_R2.fastq.gz	5,942,038	1,491,451,538	251	251	251	251	251	251	0	251	86.34	82.07
PC	PC_R2_trimm.tagged.fastq.gz	5,276,970	1,106,568,008	50	209.7	251	170	237	251	0	251	93.61	91.52
PC	PC_R2_trimm.tagged_filter.fastq.gz	5,228,535	1,098,106,887	50	210	251	170	238	251	0	251	93.61	91.54
PC	PC_clumped_R1.fastq.gz	5,941,425	1,491,297,675	251	251	251	251	251	251	0	251	92.01	89.19
PC	PC_clumped_R2.fastq.gz	5,941,425	1,491,297,675	251	251	251	251	251	251	0	251	86.34	82.07
PC	PC_sync_unpair.fastq.gz	290	57.067	58	196.8	251	133	241	251	0	251	93.88	91.66
NC	R1.fastq.gz	5,596,426	1,404,702,926	251	251	251	251	251	251	0	251	88.21	84.21
NC	R1_trimm.fastq.gz	5,035,566	870,938,284	50	173	251	127	172	229	0	196	97.72	96.92
NC	R1_trimm.tagged.fastq.gz	5,035,566	870,938,284	50	173	251	127	172	229	0	196	97.72	96.92
NC	R1_trimm.tagged_filter.fastq.gz	100.122	14,169,361	50	141.5	251	96	131	180	0	160	97.41	96.6
NC	R2.fastq.gz	5,596,426	1,404,702,926	251	251	251	251	251	251	0	251	84.67	79.78
NC	R2_trimm.fastq.gz	5,035,566	870,938,284	50	173	251	127	172	229	0	196	96.08	94.72
NC	R2_trimm.tagged.fastq.gz	5,035,566	870,938,284	50	173	251	127	172	229	0	196	96.08	94.72
NC	R2_trimm.tagged_filter.fastq.gz	100.852	14,255,178	50	141.3	251	96	131	180	0	160	96.23	95.1
NC	clumped_R1.fastq.gz	5,596,231	1,404,653,981	251	251	251	251	251	251	0	251	88.21	84.21
NC	clumped_R2.fastq.gz	5,596,231	1,404,653,981	251	251	251	251	251	251	0	251	84.67	79.78
NC	sync_R1_pair.fastq.gz	93.502	13,212,731	50	141.3	251	96	131	179	0	159	97.52	96.73
NC	sync_R2_pair.fastq.gz	93.502	13,212,731	50	141.3	251	96	131	179	0	159	96.5	95.43
NC	sync_unpair.fastq.gz	13.97	1,999,077	50	143.1	251	89	132	188	0	172	94.23	92.74

## Sheet: S_Table_S4
Supplementary Table S4. Kraken classified reads
Code_paper	Number of raw reads	Classified reads (%)	Unclassified reads (%)	Microbial reads (%)	Bacterial reads (%)	Viral reads (%)	Fungal reads (%)	Protozoan reads (%)
1	3244603	98.4	1.61	96	96	0.0074	0	0
2	2718776	97.3	2.67	95.6	95.6	0.000441	0	0
3	2871044	98.7	1.31	97.3	97.3	0.0181	0	0
4	2748965	98.5	1.47	95.5	94.9	0.618	0	0
5	2982585	98.6	1.38	97.2	97.2	0.0142	0	0
6	2840966	98.2	1.78	94.8	94.7	0.122	0	0
7	3007442	97.4	2.61	97.2	97.2	0.0000333	0	0
8	2814038	98.3	1.68	96.9	96.8	0.0162	0	0
9	2627650	97.2	2.82	97	97	0.000114	0	0
10	4965207	98.1	1.89	96.7	96.7	0.014	0	0
11	3083759	98.5	1.45	95.5	94.9	0.599	0	0
12	2518750	98.8	1.22	96.9	96.9	0.000754	0	0
13	2590633	98.5	1.54	96.7	96.5	0.159	0	0
14	6637695	99.5	0.513	95.9	95.7	0.117	0	0
15	7458206	97.7	2.3	94	93.8	0.16	0	0
16	3498641	98.8	1.23	98.6	98.6	0.000143	0	0
17	4753391	98.7	1.3	86.3	85.7	0.586	0	0
18	4359407	98.7	1.27	96.9	96.9	0.0011	0	0
19	4592135	98.9	1.09	96.6	96.6	0.00695	0	0
PC	5228404	99.6	0.367	98	98	0.00184	0	0
NC	93.502	30.15	69.85	30.01	30.01	0.006417	0	0

## Sheet: S_Table_S5
	Supplementary Table S5. Assembly statistics obtained from the assessment of the assembly using QUAST
	Sample code	10	11	12	13	14	15	16	17	18	1	19	PC	2	3	4	5	6	7	8	9
	Assembly_code_seq	10_contigs	12_contigs	13_contigs	14_contigs	15_contigs	16_contigs	17_contigs	18_contigs	19_contigs	1_contigs	20_contigs	23_contigs	2_contigs	3_contigs	4_contigs	5_contigs	6_contigs	7_contigs	8_contigs	9_contigs
	# contigs (>= 0 bp)	154	264	214	160	287	237	337	268	291	134	215	213	186	235	238	166	308	177	378	168
	# contigs (>= 1000 bp)	38	69	60	45	60	70	76	58	74	57	66	68	56	41	66	37	103	82	175	79
	# contigs (>= 5000 bp)	33	56	50	37	49	50	61	44	56	46	50	48	51	35	52	32	87	64	134	66
	# contigs (>= 10000 bp)	30	53	46	34	43	44	53	41	50	41	44	43	47	34	50	30	77	59	101	61
	# contigs (>= 25000 bp)	24	44	34	30	36	33	43	30	36	34	36	34	37	29	37	26	59	49	56	53
	# contigs (>= 50000 bp)	16	19	20	18	20	17	20	18	18	18	19	18	19	16	17	16	38	32	24	32
	Total length (>= 0 bp)	2698635	2826956	2762685	2741919	2767698	2806261	2697854	2732387	2774188	2755477	2768476	2793577	2737043	2693551	2825205	2688133	4894507	4864199	4726232	4863286
	Total length (>= 1000 bp)	2685099	2804957	2744974	2729264	2741069	2774839	2664146	2704798	2744702	2745582	2747179	2760290	2717165	2673853	2805145	2674335	4863521	4842846	4696133	4843656
	Total length (>= 5000 bp)	2671389	2773371	2721490	2709845	2712590	2721172	2624097	2667795	2699925	2716163	2704463	2713925	2707619	2658079	2768052	2660436	4815494	4792006	4573327	4812422
	Total length (>= 10000 bp)	2645173	2751220	2694861	2692012	2672648	2678457	2562051	2647330	2652474	2682844	2663024	2673569	2676812	2649663	2755282	2643743	4745103	4758408	4327841	4778825
	Total length (>= 25000 bp)	2524517	2604987	2489020	2633813	2552932	2488316	2385742	2459888	2417952	2563318	2525403	2541661	2519526	2556672	2510149	2579977	4445063	4571045	3596211	4628434
	Total length (>= 50000 bp)	2261457	1681153	2029300	2232369	1990869	1927390	1564153	2071951	1801317	1956584	1903088	1933400	1836428	2079547	1764119	2207628	3683605	3921558	2477003	3836364
	# contigs	40	72	64	46	65	88	88	65	86	60	72	96	63	42	67	38	116	96	187	91
	Largest contig	380193	163423	224335	361048	244691	425306	152911	381898	181113	333519	264931	218856	198466	380738	163423	395074	381826	372570	281503	372570
	Total length	2686668	2806648	2747597	2729862	2744113	2786704	2672005	2709425	2752466	2747755	2751116	2779883	2722101	2674451	2805743	2674952	4873655	4853426	4704453	4852813
	GC (%)	32.74	32.69	32.66	32.70	32.75	32.70	32.63	32.80	32.66	32.69	32.71	32.70	32.65	32.75	32.69	32.75	33.93	33.92	33.81	33.92
	N50	148831	65765	83759	155075	90761	83912	53377	121486	77719	84446	67571	80459	79460	133865	80431	131743	78268	124024	56956	99705
	N75	87171	39114	43619	57378	44996	42012	34370	51587	34316	46659	44664	45556	41947	52842	39030	60896	51327	58762	26326	56282
	L50	7	14	11	7	10	9	16	8	12	9	11	11	11	7	12	6	19	12	22	13
	L75	12	29	21	15	22	21	31	18	25	21	23	22	24	15	25	13	38	27	54	29
	# N's per 100 kbp	0.00	0.00	0.00	0.00	0.00	0.00	0.00	0.00	0.00	0.00	0.00	0.00	0.00	0.00	0.00	0.00	0.00	0.00	0.00	0.00

## Sheet: S_Table_S6
Supplementary Table S6. Antimicrobial resistance genes predicted from reads using the NCBI Bacterial Antimicrobial Resistance Reference Gene Database and depth coverage for the resistance genes.
Sample No	Gene	read count	gene length	Representation of the covered bases (M=covered D=absent)	read count * read length	Coverage depth for the resistance genes
1	ncbi~~~blaI_of_Z~~~NG_047499.1~~~BETA-LACTAM	148	381	378M1D2M	37000	97.1129
	ncbi~~~blaPC1~~~NG_052065.1~~~BETA-LACTAM	283	846	92D435M34D274M11D	70750	83.6288
	ncbi~~~blaR1~~~NG_047536.1~~~BETA-LACTAM	1390	1758	56D1646M56D	347500	197.668
	ncbi~~~blaR1~~~NG_047539.1~~~BETA-LACTAM	1356	1758	271M195D1292M	339000	192.833
	ncbi~~~tet(38)~~~NG_048135.1~~~TETRACYCLINE	959	1353	661M37D655M	239750	177.199
	ncbi~~~tet(38)~~~NG_055983.1~~~TETRACYCLINE	1279	1353	1353M	319750	236.327
2	ncbi~~~tet(38)~~~NG_048134.1~~~TETRACYCLINE	974	1353	1353M	243500	179.97
	ncbi~~~blaZ~~~NG_055999.1~~~BETA-LACTAM	1206	846	839M7D	301500	356.383
	ncbi~~~tet(38)~~~NG_048133.1~~~TETRACYCLINE	730	1353	920M2D396M35D	182500	134.885
3	ncbi~~~tet(38)~~~NG_055983.1~~~TETRACYCLINE	741	1353	129D504M3D203M42D472M	185250	136.918
5	ncbi~~~tet(38)~~~NG_055983.1~~~TETRACYCLINE	1037	1353	130D718M32D473M	259250	191.611
6	ncbi~~~tet(O)~~~NG_048255.1~~~TETRACYCLINE	145	1920	1918M2D	36250	18.8802
	ncbi~~~tet(O)~~~NG_048261.1~~~TETRACYCLINE	132	1920	610M118D1190M2D	33000	17.1875
7	ncbi~~~tet(38)~~~NG_048133.1~~~TETRACYCLINE	161	1353	6D1347M	40250	29.7487
	ncbi~~~tet(38)~~~NG_048134.1~~~TETRACYCLINE	130	1353	6D904M47D352M44D	32500	24.0207
	ncbi~~~tet(M)~~~NG_048250.1~~~TETRACYCLINE	1942	1920	1920M	485500	252.865
	ncbi~~~tet(M)~~~NG_048225.1~~~TETRACYCLINE	1689	1920	1920M	422250	219.922
	ncbi~~~tet(M)~~~NG_048215.1~~~TETRACYCLINE	1445	1920	1040M1D594M1D284M	361250	188.151
	ncbi~~~tet(M)~~~NG_048241.1~~~TETRACYCLINE	1660	1920	1920M	415000	216.146
	ncbi~~~tet(M)~~~NG_048223.1~~~TETRACYCLINE	1240	1920	627M79D803M27D384M	310000	161.458
	ncbi~~~tet(M)~~~NG_048213.1~~~TETRACYCLINE	1056	1920	489M37D88M92D749M33D432M	264000	137.5
	ncbi~~~tet(M)~~~NG_048216.1~~~TETRACYCLINE	883	1920	540M7D466M30D444M1D432M	220750	114.974
	ncbi~~~tet(M)~~~NG_048220.1~~~TETRACYCLINE	1525	1920	22D605M79D1214M	381250	198.568
8	ncbi~~~tet(M)~~~NG_048214.1~~~TETRACYCLINE	47	1920	11D299M2D1095M111D353M49D	11750	6.11979
	ncbi~~~tet(M)~~~NG_048252.1~~~TETRACYCLINE	49	1920	11D1396M111D353M49D	12250	6.38021
	ncbi~~~tet(38)~~~NG_048133.1~~~TETRACYCLINE	1039	1353	1322M31D	259750	191.981
	ncbi~~~tet(38)~~~NG_048134.1~~~TETRACYCLINE	1397	1353	1353M	349250	258.13
9	ncbi~~~tet(38)~~~NG_048133.1~~~TETRACYCLINE	148	1353	10D1329M14D	37000	27.3466
	ncbi~~~tet(M)~~~NG_048220.1~~~TETRACYCLINE	1282	1920	24D602M79D1215M	320500	166.927
	ncbi~~~tet(M)~~~NG_048216.1~~~TETRACYCLINE	745	1920	8D327M3D205M3D467M31D876M	186250	97.0052
	ncbi~~~tet(38)~~~NG_048134.1~~~TETRACYCLINE	119	1353	10D903M16D379M45D	29750	21.9882
	ncbi~~~tet(M)~~~NG_048225.1~~~TETRACYCLINE	1394	1920	8D1301M2D609M	348500	181.51
	ncbi~~~tet(M)~~~NG_048213.1~~~TETRACYCLINE	920	1920	8D482M20D109M86D749M34D432M	230000	119.792
	ncbi~~~tet(M)~~~NG_048215.1~~~TETRACYCLINE	1197	1920	8D1032M1D879M	299250	155.859
	ncbi~~~tet(M)~~~NG_048250.1~~~TETRACYCLINE	1605	1920	8D1912M	401250	208.984
	ncbi~~~tet(M)~~~NG_048241.1~~~TETRACYCLINE	1354	1920	8D441M1D1470M	338500	176.302
	ncbi~~~tet(M)~~~NG_048223.1~~~TETRACYCLINE	1096	1920	8D618M79D803M28D384M	274000	142.708
11	ncbi~~~tet(38)~~~NG_048133.1~~~TETRACYCLINE	135	1353	1280M73D	33750	24.9446
	ncbi~~~tet(M)~~~NG_048223.1~~~TETRACYCLINE	937	1920	627M79D800M31D383M	234250	122.005
	ncbi~~~tet(M)~~~NG_048241.1~~~TETRACYCLINE	1220	1920	448M1D1471M	305000	158.854
	ncbi~~~tet(M)~~~NG_048213.1~~~TETRACYCLINE	782	1920	490M10D116M90D749M34D431M	195500	101.823
	ncbi~~~tet(M)~~~NG_048225.1~~~TETRACYCLINE	1295	1920	1309M2D609M	323750	168.62
	ncbi~~~tet(M)~~~NG_048250.1~~~TETRACYCLINE	1449	1920	1920M	362250	188.672
	ncbi~~~tet(M)~~~NG_048216.1~~~TETRACYCLINE	636	1920	334M2D205M5D465M36D440M2D431M	159000	82.8125
	ncbi~~~tet(38)~~~NG_048134.1~~~TETRACYCLINE	106	1353	920M5D355M73D	26500	19.5861
	ncbi~~~tet(M)~~~NG_048220.1~~~TETRACYCLINE	1131	1920	23D604M79D1214M	282750	147.266
	ncbi~~~tet(M)~~~NG_048215.1~~~TETRACYCLINE	1104	1920	1038M2D880M	276000	143.75
14	ncbi~~~blaZ~~~NG_047534.1~~~BETA-LACTAM	2464	846	840M6D	616000	728.132
15	ncbi~~~blaI_of_Z~~~NG_047499.1~~~BETA-LACTAM	372	381	381M	93000	244.094
	ncbi~~~blaPC1~~~NG_052065.1~~~BETA-LACTAM	902	846	528M30D282M6D	225500	266.548
	ncbi~~~tet(38)~~~NG_048135.1~~~TETRACYCLINE	2317	1353	661M60D632M	579250	428.123
	ncbi~~~blaR1~~~NG_047539.1~~~BETA-LACTAM	2860	1758	1758M	715000	406.712
	ncbi~~~tet(38)~~~NG_055983.1~~~TETRACYCLINE	3077	1353	1353M	769250	568.551
	ncbi~~~blaR1~~~NG_047536.1~~~BETA-LACTAM	2928	1758	56D1632M70D	732000	416.382
16	ncbi~~~tet(38)~~~NG_048133.1~~~TETRACYCLINE	816	1353	298M44D580M65D366M	204000	150.776
	ncbi~~~tet(38)~~~NG_048134.1~~~TETRACYCLINE	889	1353	298M44D980M31D	222250	164.265
	ncbi~~~blaZ~~~NG_047534.1~~~BETA-LACTAM	1780	846	840M6D	445000	526.005
19	ncbi~~~blaI_of_Z~~~NG_047499.1~~~BETA-LACTAM	264	381	381M	66000	173.228
	ncbi~~~tet(38)~~~NG_048135.1~~~TETRACYCLINE	1930	1353	660M61D632M	482500	356.615
	ncbi~~~blaR1~~~NG_047539.1~~~BETA-LACTAM	1767	1758	1D269M6D181M11D1290M	441750	251.28
	ncbi~~~blaR1~~~NG_047536.1~~~BETA-LACTAM	1812	1758	57D1632M69D	453000	257.679
	ncbi~~~tet(38)~~~NG_055983.1~~~TETRACYCLINE	2599	1353	1353M	649750	480.229
PC	ncbi~~~tet(38)~~~NG_048135.1~~~TETRACYCLINE	1662	1353	661M60D632M	415500	307.095
	ncbi~~~tet(38)~~~NG_055983.1~~~TETRACYCLINE	2222	1353	1353M	555500	410.569
M=covered D=absent.

## Sheet: S_Table_S7
Supplementary Table S7. Antimicrobial resistance genes predicted from contigs using the NCBI Bacterial Antimicrobial Resistance Reference Gene Database
Sample	#FILE	SEQUENCE	START	END	GENE	COVERAGE	COVERAGE_MAP	GAPS	%COVERAGE	%IDENTITY
1	1_contigs.fasta	NODE_19_length_49703_cov_253.493112	28931	29350	fosB-Saur	1-420/420	===============	0/0	100.00	98.8
1	1_contigs.fasta	NODE_1_length_333519_cov_234.615302	86398	87242	blaPC1	1-846/846	========/======		99.88	99.29
1	1_contigs.fasta	NODE_1_length_333519_cov_234.615302	87349	89105	blaR1	1-1758/1758	========/======		99.94	99.89
1	1_contigs.fasta	NODE_1_length_333519_cov_234.615302	89095	89475	blaI_of_Z	1-381/381	===============	0/0	100.00	100.00
1	1_contigs.fasta	NODE_2_length_198527_cov_252.685134	136738	138090	tet(38)	1-1353/1353	===============	0/0	100.00	100.00
2	2_contigs.fasta	NODE_10_length_84301_cov_173.058163	47616	48968	tet(38)	1-1353/1353	===============	0/0	100.00	100.00
2	2_contigs.fasta	NODE_38_length_20458_cov_336.577709	526	1371	blaZ	1-846/846	===============	0/0	100.00	100.00
2	2_contigs.fasta	NODE_38_length_20458_cov_336.577709	1478	3235	blaR1	1-1758/1758	===============	0/0	100.00	97.10
2	2_contigs.fasta	NODE_38_length_20458_cov_336.577709	3225	3605	blaI_of_Z	1-381/381	===============	0/0	100.00	98.9
4	3_contigs.fasta	NODE_8_length_129625_cov_283.894297	74109	75461	tet(38)	1-1353/1353	===============	0/0	100.00	99.56
4	4_contigs.fasta	NODE_12_length_80431_cov_202.872785	8016	8861	blaZ	1-846/846	===============	0/0	100.00	96.81
4	4_contigs.fasta	NODE_12_length_80431_cov_202.872785	8968	10725	blaR1	1-1758/1758	===============	0/0	100.00	92.83
4	4_contigs.fasta	NODE_12_length_80431_cov_202.872785	10715	11095	blaI_of_Z	1-381/381	===============	0/0	100.00	95.2
4	4_contigs.fasta	NODE_5_length_125483_cov_247.944980	101577	101996	fosB-Saur	1-420/420	===============	0/0	100.00	98.8
4	4_contigs.fasta	NODE_8_length_116824_cov_283.954825	73489	74841	tet(38)	1-1353/1353	===============	0/0	100.00	98.82
5	5_contigs.fasta	NODE_6_length_131743_cov_286.618378	76053	77405	tet(38)	1-1353/1353	===============	0/0	100.00	99.56
6	6_contigs.fasta	NODE_14_length_92545_cov_17.250946	62295	64214	tet(O)	1-1920/1920	===============	0/0	100.00	100.00
6	6_contigs.fasta	NODE_6_length_146256_cov_215.459429	115215	116567	tet(38)	1-1353/1353	===============	0/0	100.00	99.56
7	7_contigs.fasta	NODE_2_length_290796_cov_26.466167	153408	153827	fosB-Saur	1-420/420	===============	0/0	100.00	99.7
7	7_contigs.fasta	NODE_3_length_236924_cov_217.656232	71903	73822	tet(M)	1-1920/1920	===============	0/0	100.00	100.00
7	7_contigs.fasta	NODE_6_length_196053_cov_26.814131	157	1509	tet(38)	1-1353/1353	===============	0/0	100.00	100.00
8	8_contigs.fasta	NODE_12_length_83784_cov_256.166800	46895	48247	tet(38)	1-1353/1353	===============	0/0	100.00	100.00
8	8_contigs.fasta	NODE_72_length_17415_cov_4.980818	4901	6820	tet(M)	1-1920/1920	===============	0/0	100.00	100.00
9	9_contigs.fasta	NODE_2_length_236924_cov_179.673072	71903	73822	tet(M)	1-1920/1920	===============	0/0	100.00	100.00
9	9_contigs.fasta	NODE_37_length_45591_cov_23.902056	44083	45435	tet(38)	1-1353/1353	===============	0/0	100.00	100.00
9	9_contigs.fasta	NODE_6_length_210970_cov_24.455283	73582	74001	fosB-Saur	1-420/420	===============	0/0	100.00	99.7
9	9_contigs.fasta	NODE_6_length_210970_cov_24.455283	73582	74001	fosB-Saur	1-420/420	===============	0/0	100.00	99.7
10	10_contigs.fasta	NODE_8_length_126296_cov_319.650272	54341	55693	tet(38)	1-1353/1353	===============	0/0	100.00	99.4
11	12_contigs.fasta	NODE_11_length_71663_cov_303.166155	41967	43319	tet(38)	1-1353/1353	===============	0/0	100.00	98.8
11	12_contigs.fasta	NODE_17_length_53536_cov_217.213945	8017	8862	blaZ	1-846/846	===============	0/0	100.00	96.8
11	12_contigs.fasta	NODE_17_length_53536_cov_217.213945	8969	10726	blaR1	1-1758/1758	===============	0/0	100.00	92.8
11	12_contigs.fasta	NODE_17_length_53536_cov_217.213945	10716	11096	blaI_of_Z	1-381/381	===============	0/0	100.00	95.28
11	12_contigs.fasta	NODE_5_length_125472_cov_265.823062	101566	101985	fosB-Saur	1-420/420	===============	0/0	100.00	98.81
12	13_contigs.fasta	NODE_20_length_54443_cov_198.663786	43995	45347	tet(38)	1-1353/1353	===============	0/0	100.00	99.1
12	13_contigs.fasta	NODE_37_length_21450_cov_180.351624	4431	5276	blaZ	1-846/846	===============	0/0	100.00	96.6
12	13_contigs.fasta	NODE_37_length_21450_cov_180.351624	5383	7140	blaR1	1-1758/1758	===============	0/0	100.00	92.6
12	13_contigs.fasta	NODE_37_length_21450_cov_180.351624	7130	7510	blaI_of_Z	1-381/381	===============	0/0	100.00	95.01
13	14_contigs.fasta	NODE_16_length_53536_cov_201.511060	8017	8862	blaZ	1-846/846	===============	0/0	100.00	96.8
13	14_contigs.fasta	NODE_16_length_53536_cov_201.511060	8969	10726	blaR1	1-1758/1758	===============	0/0	100.00	92.8
13	14_contigs.fasta	NODE_16_length_53536_cov_201.511060	10716	11096	blaI_of_Z	1-381/381	===============	0/0	100.00	95.28
13	14_contigs.fasta	NODE_1_length_361048_cov_217.460948	23549	23968	fosB-Saur	1-420/420	===============	0/0	100.00	98.81
13	14_contigs.fasta	NODE_2_length_213003_cov_221.549890	103573	104925	tet(38)	1-1353/1353	===============	0/0	100.00	98.8
14	15_contigs.fasta	NODE_38_length_20761_cov_673.763016	11297	11677	blaI_of_Z	1-381/381	===============	0/0	100.00	98.42
14	15_contigs.fasta	NODE_38_length_20761_cov_673.763016	11667	13424	blaR1	1-1758/1758	===============	0/0	100.00	97.2
14	15_contigs.fasta	NODE_38_length_20761_cov_673.763016	13531	14376	blaZ	1-846/846	===============	0/0	100.00	100.00
14	15_contigs.fasta	NODE_5_length_121508_cov_607.809045	66094	67446	tet(38)	1-1353/1353	===============	0/0	100.00	99.4
15	16_contigs.fasta	NODE_1_length_425306_cov_408.886893	308762	309142	blaI_of_Z	1-381/381	===============	0/0	100.00	100.00
15	16_contigs.fasta	NODE_1_length_425306_cov_408.886893	309132	310889	blaR1	1-1758/1758	===============	0/0	100.00	99.9
15	16_contigs.fasta	NODE_1_length_425306_cov_408.886893	310996	311841	blaPC1	1-846/846	===============	0/0	100.00	99.4
15	16_contigs.fasta	NODE_2_length_198154_cov_466.143029	136723	138075	tet(38)	1-1353/1353	===============	0/0	100.00	100.00
15	16_contigs.fasta	NODE_37_length_20922_cov_454.699286	150	569	fosB-Saur	1-420/420	===============	0/0	100.00	98.81
16	17_contigs.fasta	NODE_11_length_65686_cov_294.273285	28774	30126	tet(38)	1-1353/1353	===============	0/0	100.00	99.7
16	17_contigs.fasta	NODE_18_length_51665_cov_276.422418	205	624	fosB-Saur	1-420/420	===============	0/0	100.00	99.05
16	17_contigs.fasta	NODE_48_length_20738_cov_463.046512	6364	7209	blaZ	1-846/846	===============	0/0	100.00	100.00
16	17_contigs.fasta	NODE_48_length_20738_cov_463.046512	7316	9073	blaR1	1-1758/1758	===============	0/0	100.00	97.2
16	17_contigs.fasta	NODE_48_length_20738_cov_463.046512	9063	9443	blaI_of_Z	1-381/381	===============	0/0	100.00	98.42
17	18_contigs.fasta	NODE_8_length_121486_cov_356.005732	54064	55416	tet(38)	1-1353/1353	===============	0/0	100.00	99.5
18	19_contigs.fasta	NODE_18_length_54500_cov_345.177555	9154	10506	tet(38)	1-1353/1353	===============	0/0	100.00	99.1
18	19_contigs.fasta	NODE_40_length_22052_cov_354.884393	14544	14924	blaI_of_Z	1-381/381	===============	0/0	100.00	95.01
18	19_contigs.fasta	NODE_40_length_22052_cov_354.884393	14914	16671	blaR1	1-1758/1758	===============	0/0	100.00	92.6
18	19_contigs.fasta	NODE_40_length_22052_cov_354.884393	16778	17623	blaZ	1-846/846	===============	0/0	100.00	96.6
19	20_contigs.fasta	NODE_1_length_264931_cov_298.041468	175458	175838	blaI_of_Z	1-381/381	===============	0/0	100.00	100.00
19	20_contigs.fasta	NODE_1_length_264931_cov_298.041468	175828	177584	blaR1	1-1758/1758	========/======		99.94	99.8
19	20_contigs.fasta	NODE_1_length_264931_cov_298.041468	177691	178535	blaPC1	1-846/846	========/======		99.88	99.2
19	20_contigs.fasta	NODE_2_length_198523_cov_441.514516	136734	138086	tet(38)	1-1353/1353	===============	0/0	100.00	100.00
19	20_contigs.fasta	NODE_39_length_20903_cov_401.435773	131	550	fosB-Saur	1-420/420	===============	0/0	100.00	98.81
19	20_contigs.fasta	NODE_54_length_4029_cov_5.608958	114	974	blaTEM-116	1-861/861	===============	0/0	100.00	100.00
PC	23_contigs.fasta	NODE_19_length_49708_cov_383.211790	28937	29356	fosB-Saur	1-420/420	===============	0/0	100.00	98.81
PC	23_contigs.fasta	NODE_2_length_198543_cov_540.836857	136730	138082	tet(38)	1-1353/1353	===============	0/0	100.00	100.00

## Sheet: S_Table_S8
Supplementary Table S8. Virulence factors list detected using the VFDB and a 90 % identity and 90 % sequence coverage.
Virulence gene	Product	Samples																				Total	%
adsA	Adenosine synthase A	1	10	11	12	13	14	15	16	17	18	19	2	3	4	5	7	8	9	PC		19	95
aur	zinc metalloproteinase aureolysin	11	12	13	16	18	2	4	7	8	9											10	50
cap8A	capsular polysaccharide synthesis enzyme	1	10	11	12	13	14	15	16	17	18	19	2	3	4	5	6	7	8	9	PC	20	100
cap8B	capsular polysaccharide synthesis enzyme Cap8B	1	10	11	12	13	14	15	16	17	18	19	2	3	4	5	6	7	8	9	PC	20	100
cap8C	capsular polysaccharide synthesis enzyme Cap8C	1	10	11	12	13	14	15	16	17	18	19	2	3	4	5	6	7	8	9	PC	20	100
cap8D	capsular polysaccharide synthesis enzyme Cap8D	1	10	11	12	13	14	15	16	17	18	19	2	3	4	5	6	7	8	9	PC	20	100
cap8E	capsular polysaccharide synthesis enzyme Cap8E	1	10	11	12	13	14	15	16	17	18	19	2	3	4	5	6	7	8	9	PC	20	100
cap8F	capsular polysaccharide synthesis enzyme Cap8F	1	10	11	12	13	14	15	16	17	18	19	2	3	4	5	6	7	8	9	PC	20	100
cap8G	capsular polysaccharide synthesis enzyme Cap8G	1	10	11	12	13	14	15	16	17	18	19	2	3	4	5	6	7	8	9	PC	20	100
cap8H	apsular polysaccharide synthesis enzyme Cap8H	1	10	11	13	14	15	16	17	19	3	4	5	6	8	PC						15	75
cap8I	capsular polysaccharide synthesis enzyme Cap8I	1	10	11	13	14	15	16	17	19	3	4	5	6	8	PC						15	75
cap8J	capsular polysaccharide synthesis enzyme Cap8J	1	10	11	13	14	15	16	17	19	3	4	5	6	8	PC						15	75
cap8K	capsular polysaccharide synthesis enzyme Cap8K	1	10	11	13	14	15	16	17	19	3	4	5	6	8	PC						15	75
cap8L	capsular polysaccharide synthesis enzyme Cap8L	1	10	11	12	13	14	15	16	17	18	19	2	3	4	5	6	7	8	9	PC	20	100
cap8M	(cap8M) capsular polysaccharide synthesis enzyme Cap8M	1	10	11	12	13	14	15	16	17	18	19	2	3	4	5	6	7	8	9	PC	20	100
cap8N	(cap8N) capsular polysaccharide synthesis enzyme Cap8N	1	10	11	12	13	14	15	16	17	18	19	2	3	4	5	6	7	8	9	PC	20	100
cap8O	(cap8O) capsular polysaccharide synthesis enzyme Cap8O	1	10	11	12	13	14	15	16	17	18	19	2	3	4	5	6	7	8	9	PC	20	100
cap8P	capsular polysaccharide synthesis enzyme Cap8P	1	10	11	12	13	14	15	16	17	18	19	2	3	4	5	6	7	8	9	PC	20	100
chp	chemotaxis-inhibiting protein CHIPS	1	10	12	14	16	17	18	19	3	5	6	7	9								13	65
clfA	Clumping factor A fibrinogen-binding protein	1	10	11	13	4																5	25
cna	collagen adhesin precursor	1	19																			2	10
coa	staphylocoagulase precursor	10	5	6																		3	15
ebp	cell surface elastin binding protein	1	10	12	14	15	16	17	18	19	2	3	5	6	7	8	9	PC				17	85
esaA	type VII secretion system protein EsaA	1	10	11	12	13	14	15	16	17	18	19	2	3	4	5	6	7	8	9	PC	20	100
esaB	type VII secretion system protein EsaB	1	10	11	12	13	14	15	16	17	18	19	2	3	4	5	6	7	8	9	PC	20	100
esaC	type VII secretion system protein secreted protein EsxC	10	11	13	14	17	2	3	4	5	6	7	8	9								13	65
essA	type VII secretion system protein EssA monotopic membrane protein	1	10	11	12	13	14	15	16	17	18	19	2	3	4	5	6	7	8	9	PC	20	100
essB	type VII secretion system protein EssB monotopic membrane protein	1	10	11	12	13	14	15	16	17	18	19	2	3	4	5	6	7	8	9	PC	20	100
essC	Type VII secretion system protein EssC FtsK/SpoIIIE family ATPase	10	11	13	14	17	2	3	4	5	6	7	8	9								13	65
esxA	Type VII secretion system protein secreted protein EsxA	1	10	11	12	13	14	15	16	17	18	19	2	3	4	5	6	7	8	9	PC	20	100
esxB	type VII secretion system protein secreted protein EsxB	10	11	13	14	17	2	3	4	5	6	7	8	9								13	65
fnbA	fibronectin-binding protein A	12	14	18	7	9																5	25
geh	glycerol ester hydrolase	1	10	11	12	13	14	15	16	17	18	19	2	3	4	5	6	7	8	9	PC	20	100
hlb	beta-hemolysin	13	15	PC																		3	15
hld	delta-hemolysin	1	10	11	12	13	14	15	16	17	18	19	2	3	4	5	6	7	8	9	PC	20	100
hlgA	gamma-hemolysin chain II precursor	1	10	11	12	13	14	15	16	17	18	19	2	3	4	5	6	7	8	9	PC	20	100
hlgB	beta-hemolysin	1	10	11	12	13	14	15	16	17	18	19	2	3	4	5	6	7	8	9	PC	20	100
hlgC	gamma-hemolysin component C	1	10	11	12	13	14	15	16	17	18	19	2	3	4	5	6	7	8	9	PC	20	100
hysA	hyaluronate lyase precursor [Hyaluronate lyase	1	10	11	12	13	14	15	18	19	3	4	5	7	8	9						15	75
icaA	N-acetylglucosaminyltransferase involved in polysaccharide intercellular adhesin(PIA) synthesis	1	10	11	12	13	14	15	16	17	18	19	2	3	4	5	6	7	8	9	PC	20	100
icaB	N-deacetylase involved in polysaccharide intercellular adhesin(PIA) synthesis	1	10	11	12	13	14	15	16	17	18	19	2	3	4	5	6	7	8	9	PC	20	100
icaC	intercellular adhesion protein C involved in polysaccharide intercellular adhesin(PIA) synthesis	1	10	11	12	13	15	16	17	18	19	2	3	4	5	6	7	8	9	PC		19	95
icaD	intercellular adhesion protein D involved in polysaccharide intercellular adhesin(PIA) synthesis	1	10	11	12	13	14	15	16	17	18	19	2	3	4	5	6	7	8	9	PC	20	100
icaR	ica operon transcriptional regulator IcaR	1	10	11	12	13	14	15	16	17	18	19	2	3	4	5	6	7	8	9	PC	20	100
isdA	iron-regulated surface determinant protein A	1	10	11	12	13	14	15	16	17	18	19	2	3	4	5	6	7	8	9	PC	20	100
isdB	iron-regulated surface determinant protein B	1	10	11	12	13	14	15	16	17	18	19	2	3	4	5	6	7	8	9	PC	20	100
isdC	iron-regulated surface determinant protein C	1	10	11	12	13	14	15	16	17	18	19	2	3	4	5	6	7	8	9	PC	20	100
isdD	iron-regulated surface determinant protein D	1	10	11	12	13	14	15	16	17	18	19	2	3	4	5	6	7	8	9	PC	20	100
isdE	iron-regulated surface determinant protein E	1	10	11	12	13	14	15	16	17	18	19	2	3	4	5	6	7	8	9	PC	20	100
isdF	iron-regulated surface determinant protein F ATP-binding-cassette-type transmembrane transporter	1	10	11	12	13	14	15	16	17	18	19	2	3	4	5	6	7	8	9	PC	20	100
isdG	iron-regulated surface determinant protein G	1	10	11	12	13	14	15	16	17	18	19	2	3	4	5	6	7	8	9	PC	20	100
lip	triacylglycerol lipase precursor	1	10	11	12	13	14	15	16	17	18	19	2	3	4	5	6	7	8	9	PC	20	100
lukF-PV	Panton-Valentine leukocidin chain F precursor	11	4	PC																		3	15
lukS-PV	Panton-Valentine leukocidin chain S precursor	11	4	PC																		3	15
map	extracellular proteins Map	12	18	2	8																	4	20
sak	Staphylokinase precursor	1	10	11	12	14	17	18	19	2	3	4	5	6	7	8	9					16	80
sbi	IgG-binding protein SBI	1	10	11	12	13	14	15	16	17	18	19	2	3	4	5	6	7	8	9	PC	20	100
scn	complement inhibitor SCIN	1	10	11	12	14	16	17	18	19	2	3	4	5	6	7	8	9				17	85
sdrC	Ser-Asp rich fibrinogen-binding bone sialoprotein-binding protein	12	18	8	9																	4	20
sdrD	(sdrD) Ser-Asp rich fibrinogen-binding bone sialoprotein-binding protein	12	16	18	2	7																5	25
sdrE	(sdrE) Ser-Asp rich fibrinogen-binding bone sialoprotein-binding protein	12	17	18	6	7																5	25
sea	staphylococcal enterotoxin A precursor	1	19																			2	10
sec	staphylococcal enterotoxin C precursor	10	14																			2	10
sell	staphylococcal enterotoxin L precursor [Enterotoxin-like L	10	14																			2	10
spa	Immunoglobulin G binding protein A precursor	1	10	12	14	18	19	2	3	5	7	9	PC									12	60
srtB	NPQTN specific sortase B	1	10	11	12	13	14	15	16	17	18	19	2	3	4	5	6	7	8	9	PC	20	100
sspA	serine protease; V8 protease; glutamyl endopeptidase	1	10	11	12	13	14	15	16	17	18	19	2	3	4	5	6	7	8	9	PC	20	100
sspB	staphopain cysteine proteinase SspB	1	10	11	12	13	14	15	16	17	18	19	2	3	4	5	6	7	8	9	PC	20	100
sspC	Staphostatin B	1	10	11	12	13	14	15	16	17	18	19	2	3	4	5	6	7	8	9	PC	20	100
hly/hla	Alpha-Hemolysin precursor	1	10	11	12	13	14	15	16	17	18	19	2	3	4	5	6	7	8	9	PC	20	100
tsst-1	toxic shock syndrome toxin-1	1	12	15	18	19																5	25
vWbp	secreted von Willebrand factor-binding protein precursor	11	13	4																		3	15

## Sheet: S_Tab_S9
		Supplementary Table S9. Results from MLST using SMg
		Sample ID	Determined from	ST	Complex Type	CC	%	Approximated Genome Size (Mbases)
		13	Contigs	121	21313		15	2.7
		11	Contigs	121	21311			2.8
		4	Contigs	121	21311			2.8
		16	Contigs	15	21316	CC15	5	2.7
		12	Contigs	22	21312	CC22	10	2.8
		18	Contigs	22	21312	CC22		2.8
		PC	Contigs	243	1126	CC30	5	2.8
		15	Contigs	30	21315	CC30	5	2.8
		10	Contigs	45	21310	CC45	30	2.7
		3	Contigs	45	21319	CC45		2.7
		17	Contigs	45	21309	CC45		2.7
		14	Contigs	45	21314	CC45		2.8
		5	Contigs	45	21319	CC45		2.7
		6	Contigs	45	21320	CC45		4.9
		6_bin	Bin 1	45	21320	CC45		2.7
		7_bin	Bin 2	5	21308	CC5	10	2.7
		9_bin	Bin 2	5	21308	CC5		2.6
		7	Contigs	5	21308	CC5		4.9
		9	Contigs	5	21308	CC5		4.9
		8	Contigs	7	21321		5	4.7
		8_bin	Bin 1	7	21321			2.7
		2	Contigs	97	21318	CC97	5	2.7
		1	Contigs	36416	21317	CC30	10	2.8
		19	Contigs	36417	21317	CC30		2.8
		Abbreviations: ST, Sequence type; CC, Clonal complex; Mbases, megabases. Table colored by ST.
